# Supplementary material for: Binding of Equine Seminal Lactoferrin/Superoxide Dismutase (SOD-3) Complex Is Biased towards Dead Spermatozoa
Source: Animals (Basel). 2022 Dec 23;13(1):52. doi: 10.3390/ani13010052 (PMC9817809; doi:10.3390/ani13010052)
Supplement: Supplementary file 1 [file animals-13-00052-s001.zip]

Archive with 1 entries (1 files):
- animals-2045571-supplementary.pdf
